# Supplementary material for: Identification of Key Ubiquitination Sites Involved in the Proteasomal Degradation of AtACS7 in Arabidopsis
Source: Int J Mol Sci. 2024 Mar 2;25(5):2931. doi: 10.3390/ijms25052931 (PMC10931761; doi:10.3390/ijms25052931)
Supplement: Supplementary file 1 [file ijms-25-02931-s001.zip]

Archive with 1 entries (1 files):
- ijms-2860818-supplementary.pdf
